# Supplementary material for: Antiprotozoal Activity of Thymoquinone (2-Isopropyl-5-methyl-1,4-benzoquinone) for the Treatment of Leishmania major-Induced Leishmaniasis: In Silico and In Vitro Studies
Source: Antibiotics (Basel). 2022 Sep 6;11(9):1206. doi: 10.3390/antibiotics11091206 (PMC9495120; doi:10.3390/antibiotics11091206)
Supplement: Supplementary file 1 [file antibiotics-11-01206-s001.zip]

Archive with 1 entries (1 files):
- antibiotics-1748664-supplementary.pdf
